# Supplementary material for: Synthesis of Nanoparticles of Different Morphology in a DC Discharge
Source: Nanomaterials (Basel). 2025 Nov 29;15(23):1802. doi: 10.3390/nano15231802 (PMC12692907; doi:10.3390/nano15231802)
Supplement: Supplementary file 1 [file nanomaterials-15-01802-s001.zip]

Archive with 1 entries (1 files):
- nanomaterials-3993416-supplementary.pdf
